# Supplementary material for: Chemical Profiles and Foraging Efficiency in a Carnivorous Plant: Effects of Contrasting Precipitation Regimes
Source: J Chem Ecol. 2026 Feb 26;52(2):23. doi: 10.1007/s10886-026-01701-x (PMC12945915; doi:10.1007/s10886-026-01701-x)
Supplement: Supplementary file 1 — Supplementary Material 1 (XLSX 19.7 KB) [file 10886_2026_1701_MOESM1_ESM.xlsx]

## Sheet: VOC
ID	Site	Population	eucalyptol	phenylethyl alcohol	octanoic acid	α-copaene	β-elemene	longifolene	β-gurjunene	cadina-3,5-diene	γ-muurolene	cis-muurola-4(15),5-diene	δ-cadinene	zonarene	cubenene	unidentified naphthoquinone	epicubenol	tau-cadinol	δ-cadinol	cis-ligustilide	hexahydrofarnesyl acetone			Abundance is expressed as ion abundance
AP1_01	AP	1	2446640	0	0	231149	80489	400463	43640	0	0	192305	333389	124268	43299	2933206	4643528	107382	453516	823231	0
AP1_02	AP	1	1128959	7020584	0	0	414296	0	0	0	314172	1949777	0	0	608887	48667237	2142612	0	0	1640527	1027692
AP1_03	AP	1	3662787	0	0	0	0	0	0	0	0	279925	305986	116509	169876	58847607	3893741	8809792	0	0	0
AP1_04	AP	1	2126108	0	2786746	290264	187234	0	0	0	845142	579831	0	0	0	82997386	8478284	886297	0	1443274	904529
AP1_05	AP	1	3130807	3046207	0	1589446	1498582	0	0	0	0	0	424108	0	281293	91889968	3553190	0	1026035	12697646	529953
AP1_08	AP	1	1804483	0	1921904	684908	0	0	680142	0	0	905071	0	0	0	4916290	2458165	0	264679	1517811	766133
AP2_01	AP	2	1024127	826231	0	190526	0	0	0	0	4889644	349592	0	0	0	91881941	4342637	0	756877	1200590	0
AP2_02	AP	2	1412681	0	0	0	4925507	0	0	0	5998265	3528256	186865	2287749	16238404	2950291	660925	898639	0	1074398	338464
AP2_03	AP	2	2000491	2197329	786860	1087180	7349588	0	639126	0	8004369	4770479	359953	2860562	20299217	3557933	1382362	4237626	0	1243292	0
AP2_04	AP	2	3284545	0	3702377	2299158	10929818	4973063	9559232	23890701	55520841	66604802	80388683	116935279	33246065	1735626001	25693118	138434169	20398493	17148780	2722028
AP2_05	AP	2	2680372	2293950	2903168	690395	837831	0	0	0	0	779963	1004676	227294	375289	19787228	3364465	0	0	2581390	0
AP2_07	AP	2	1241989	0	1656230	1034869	301021	74152	0	0	161310	0	0	0	314522	194348	0	0	494066	0	477021
AP2_10	AP	2	879232	0	2304311	848177	0	0	767093	0	0	0	0	0	0	408091310	10853231	0	1301536	3151895	1520839
AP3_01	AP	3	3862235	0	2222989	0	393588	0	304053	0	880038	552613	658077	88985	0	177967326	4173583	0	505852	7774471	661796
AP3_02	AP	3	1209333	0	0	365758	844856	0	2468490	580907	2409307	3866857	4683030	777724	221629	4617347	799062	1906572	820986	636279	239687
AP3_03	AP	3	3052124	0	0	0	0	0	0	0	0	0	0	0	0	31110022	0	0	0	4730604	0
AP3_04	AP	3	7487484	2680116	2168662	0	381559	0	0	0	0	1129531	1505851	0	0	261157605	2795412	0	0	39525474	1542725
AP3_05	AP	3	1033773	0	1684519	0	176449	0	237017	0	0	400646	499965	0	0	1136082	1272355	0	901034	6132859	378435
AP3_06	AP	3	3413426	0	667431	1290261	0	0	0	0	0	1153074	0	0	0	31161850	3219878	0	0	581678	241932
AP3_07	AP	3	849457	0	0	0	0	0	0	812604	225593	0	0	0	0	69145502	3299957	0	0	1300442	0
AP3_08	AP	3	1441448	0	0	0	309132	0	338202	0	436282	1159735	1096775	0	0	1377288	1063447	0	0	1831900	0
AP3_09	AP	3	852252	0	0	0	0	0	0	0	0	220977	0	0	0	72448524	4843272	0	0	6750383	392358
AP3_10	AP	3	3023859	1125981	3619169	0	0	0	377296	7067976	0	439163	256139	0	0	113503458	8067449	722454	570461	3031873	438584
AP4_06	AP	4	621572	0	0	0	0	0	452877	0	0	691977	0	0	349426	4066243	398335	0	0	0	0
CP1_04	CP	1	0	0	0	0	0	0	0	0	0	0	0	0	0	377889	0	0	0	0	0
CP1_07	CP	1	0	0	282466	0	0	0	182782	0	0	639895	0	0	131812	899684	0	0	0	0	0
CP1_08	CP	1	1138490	0	0	0	0	0	0	0	0	0	0	0	0	47433927	4480570	966635	0	1996512	0
CP2_01	CP	2	2433323	0	0	0	0	0	0	0	0	0	455707	0	0	2911057	639484	0	0	902158	423087
CP2_03	CP	2	0	0	0	0	321972	0	0	0	0	0	334548	0	509102	0	221430	0	0	272807	0
CP2_07	CP	2	0	0	0	0	0	0	0	0	0	0	0	0	0	0	0	0	0	0	0
CP2_08	CP	2	2917802	0	1063251	0	0	0	0	0	0	0	0	0	0	6219560	1736451	0	493135	2010985	0
CP3_01	CP	3	725916	0	0	0	0	0	0	0	0	0	0	0	0	54497884	2110807	1010809	0	3406752	0
CP3_04	CP	3	1329340	319537	0	0	0	0	201655	0	0	1095692	462380	0	0	8231429	5006688	975973	0	1745852	0
CP3_10	CP	3	7342236	0	1215107	0	0	0	0	0	1140442	0	0	835682	0	67758448	5635914	0	0	32158084	0
CP4_01	CP	4	651393	0	0	0	0	0	0	0	0	0	0	0	0	5320482	713746	0	283472	776007	0
CP4_02	CP	4	2172937	0	0	0	283756	0	0	0	0	443599	0	0	0	7351160	1128094	262758	502805	1319360	0
CP4_03	CP	4	993826	0	0	0	0	0	0	0	0	199231	0	0	0	3777843	671808	0	343879	866845	0
CP4_05	CP	4	1227678	0	1185807	0	0	0	0	0	0	0	0	0	0	6448160	1411047	0	1404424	1363833	1857151
CP4_09	CP	4	2447782	0	0	0	0	0	0	0	2097407	1765866	456559	0	472193	913447	1872151	514169	286094	0	345487
CP4_10	CP	4	2997811	0	0	0	0	0	320992	0	0	464215	899983	0	301015	729815	0	0	1840092	0	1726004

## Sheet: SVOC
ID	Site	Population	3-hexanol	2-hexanol	heptanal	octanal	decane	dodecane	farnesan	tetradecane	lauryl alcohol	hexadecane	unidentified naphthoquinone	2'-hydroxy-5'-methylacetoacetophenone	methyl palmitate	n-hexadecanoic acid	linoleic acid		Concentration is expressed as ng/sample
AP1_01	AP	1	48.92	9.38	0	0	1.8	0	0	0	0	0	2.73	0	0	0	1.45
AP1_02	AP	1	0	3.17	4.13	3.62	0	1.21	2.42	0	1.41	0.2	5944.88	0	1.89	164.06	67.58
AP1_03	AP	1	21.79	15.28	5.73	7.3	29.39	24.94	0	0.82	3.63	2.75	1191.38	46.4	0	14.69	8.78
AP1_04	AP	1	2.07	2.75	5.46	0	3.8	0	0	0	0	0	207.21	0	0	0	0.66
AP1_05	AP	1	33.51	20.59	8.08	8.37	0	0	0	0	0	0	6106	795.99	8.26	392.42	681.28
AP1_08	AP	1	4.75	8.23	0	0	15.83	13.96	0	0.35	1.21	0.94	341.63	90.1	0	0	4.71
AP2_01	AP	2	47.35	24.66	2.89	3.72	5.28	3.82	0.45	0	0	0.3	109.28	96.81	2.99	26.97	13.87
AP2_02	AP	2	0	0	0	0	21.33	18.84	0	0.75	1.36	2.6	0	0	0	0	0.61
AP2_03	AP	2	140	107.38	7.69	9.26	5.21	0.9	0	0	3.6	5.95	3389.69	765.06	3.21	173.61	176.22
AP2_04	AP	2	0	0	3.02	0	17.08	9.54	0	0.55	0	0.93	891.44	60.36	0	0	1.18
AP2_05	AP	2	2.42	1.75	2.38	2.65	2.25	1.78	0.04	0	1.26	0.14	501.99	23.23	0.07	3.06	0
AP2_07	AP	2	0	5.31	13.81	10.85	0	6.8	0	0.45	3.58	2.22	1375.94	162.95	8.29	2024.11	2262.72
AP2_10	AP	2	12.49	5.84	3.79	0	9.94	4.93	0	0.39	0	0	1.87	0	0	5.14	4.53
AP3_01	AP	3	11.9	6.33	11.68	0	31.99	21.53	0	0.95	0.71	2.14	136.38	118.73	0	0	0.99
AP3_02	AP	3	0	2.16	7.4	9.28	22.89	13.82	0	1.09	0.1	2.66	2011.6	0	0	0	0.43
AP3_03	AP	3	17.6	6.03	2.69	4.56	1.37	0	0	0	2.87	1	1266.64	329.71	2.18	9.44	15.93
AP3_04	AP	3	302.63	235.68	3.67	0	9.11	3.24	3.87	0.67	0	0	657.28	41.53	2.56	24.68	9.02
AP3_05	AP	3	1.4	1.96	0	0	10.32	8.97	0	0.75	3.36	2.56	5.65	0	2.34	0	3.1
AP3_06	AP	3	3.23	4.67	5.31	6.29	10.47	5.65	0	0	3.38	1.65	1917.26	13.27	6.13	208.96	636.86
AP3_07	AP	3	0	4.88	11.06	6.81	0	7.27	0	0.94	1.99	0.57	495.44	44	2.16	12.63	4.69
AP3_08	AP	3	0	0.66	3.97	3.05	1.21	0	0	0	0	0	2515.83	37.87	0.78	0	0.05
AP3_09	AP	3	7.59	8.79	13.19	10.53	13.83	8.22	3	0.65	2.04	1.92	5912.37	149.36	27.01	2261.57	2313.84
AP3_10	AP	3	2.46	5.1	9.12	9.01	20.53	7.98	0	0.02	0	0.79	2068.62	0	0	10.54	7.28
AP4_06	AP	4	0	2.4	2.03	0	1.78	1.23	0	0	2.38	0.47	4072.84	4.1	1.34	0	0
CP1_04	CP	1	47.49	16.06	0	0	5.28	3.45	0	0.21	4.24	1.71	111.93	26.39	3.84	76.36	253.5
CP1_07	CP	1	1.06	11.14	2.79	0	1.56	0	0	0	0	0.05	758.55	183.01	1.51	22.36	26.14
CP1_08	CP	1	3.85	2.09	5.08	6.86	12.09	4.17	1.31	0.44	6.74	3.2	6566.57	68.56	0	10.47	4.16
CP2_01	CP	2	7.58	7.14	7.13	6.83	21.91	12.04	0	0.31	1.02	1.59	2930.44	109.09	0	16.01	13.29
CP2_03	CP	2	22.79	6.3	0	0	6.19	5.75	1.78	0.53	1.84	0.58	2.7	0	4.91	92.78	120.27
CP2_07	CP	2	4.67	1.49	1.45	2.19	6.49	10.54	0	0.63	11.45	5.06	43.38	80.31	11.29	332.52	137.67
CP2_08	CP	2	0.84	5.56	8	2.67	0	4.87	0.37	0	2.05	1.16	2786.85	61.11	3.29	9.35	0
CP3_01	CP	3	365.51	151.45	25.41	22.98	0	9.23	4.32	0.77	5.38	2.56	6616.43	1126.83	15.81	1400.9	1852.5
CP3_04	CP	3	2.61	1.98	0	7.24	11.46	9.7	60.22	0.37	0	0.67	0.84	23.64	0	0	4.74
CP3_10	CP	3	22.6	41.12	13.65	14.66	6.54	24.9	86.52	0.67	2.79	2.11	267.73	62.49	0	41.03	26.44
CP4_01	CP	4	1.41	1.63	0	4.57	7.39	7.26	3.14	0.53	6.2	2.62	217.52	117.98	1.41	0	0
CP4_02	CP	4	19	19.6	0	0	21.81	17.28	0	0.55	0.99	1.38	2522.75	132.72	0	5.93	5.18
CP4_03	CP	4	3.38	3.16	0	0	8.57	8.44	2.89	0.29	3.25	1.89	4276.69	48.61	0	0	1.42
CP4_05	CP	4	2.76	4.17	0	0	13.41	9.59	13.42	0.16	0.05	0.71	5303.21	56.72	0	0	0.39
CP4_09	CP	4	25.8	11.2	0	0	9.38	6.32	0	0	0	0	2640.67	1877.65	0	11.22	6.98
CP4_10	CP	4	0.7	1.94	2.9	0	4.79	0	0	0	0	0	4813.55	73.67	0	5.71	2.08
